# Supplementary material for: Ex vivo HIV entry into blood CD4+ T cells does not predict heterosexual HIV acquisition in women
Source: PLoS One. 2018 Jul 9;13(7):e0200359. doi: 10.1371/journal.pone.0200359 (PMC6037376; doi:10.1371/journal.pone.0200359)
Supplement: S1 Appendix — (XLSX) [file pone.0200359.s001.xlsx]

## Sheet: Sheet1
Label	PID	Visit	pidvisit	%a4b1+ CD4 T cells	%a4b7+ CD4 T cells	%CCR5+ CD4 T cells	%CCR6+ CD4 T cells	%CD69+ CD4 T cells	%TEM	%TCM	%naïve T cells	%TEMRA	% virus entry CD4+ T cells	TEM %virus entry	TCM %virus entry	naïve T cells % virus entry	TEMRA %virus entry	%virus entry in CD69 CD4 T cells	%virus entry in CCR6+ CD4 T cells	%virus entry in CCR5+ CD4 T cells	%virus entry in a4b7+ CD4+ T cells	%virus entry in a4b1+ CD4+ T cells	matched_pair	case/control	Site_first	StudyArm_first	EnrolmentDate_first	Age	Exitdate	FinalHIVStatus_first	#_live_births	NumberStableSexPartners30days_median	NumberCasualPartners30Days_median	Vag_sexOnly	Anal_sex_Only	OralOnly	EverReceivedMoneyGiftsForSex	FreqCondomUse	FreqCondomUseCasualPartner	GenitalVaginalItching	GenitalVaginalBurning	GenitalVaginalPian	PainDuringSex	DifficultyBurningWhenUrinating	VaginalBleedingBetweenPeriods	AbnormalVaginalGenitalDischarge	OtherGUUlcers	HowManyNewPartners	ReceivedMoneyGiftsinExchangeforSex
120001 1240	120001	1240	12000101240	64.9	6.88	51.9	53.9	26.8	22.2	4.46	4.54	68.8	17.63	25.2	6.38	4.8	15	22.5	21.8	27.2	22.5	19.5	1	1	E	Tenofovir	2007-06-01	25	2009-10-28	Positive	1	1	0	1	0	0	0		1	1	1	1	0	0	0	1	0	0	0
200007 1240	200007	1240	20000701240	60.5	4.05	30.7	28.3	36.9	31.6	3.71	1.65	63.1	7.72	10.8	0	1.55	7.23	10.1	7.44	13.5	10.6	8.01	1	0	V	Tenofovir	2007-06-20	29	2009-10-28	Negative	3	1	0	1	0	0	0	2		0	0	0	0	0	1	1	0	0	0
120009 5999	120009	5999	12000905999	61.5	4.03	11.7	37.3	21.3	51.7	6.26	2.76	39.3	10.17	11.5	13.6	7.58	10.5	12.7	11.8	15.6	10.8	12.9	2	1	E	Placebo	2007-07-02	36	2009-02-23	Positive	3	1	0	1	0	0	0	2		1	1	1	1	0	1	1	0	0	0
200027 1120	200027	1120	20002701120	50.4	2.02	16.3	34.1	42.9	47.6	2.73	1.38	48.3	14.46	21.2	15.8	6.15	12.1	12.8	14.9	19.5	19.5	12.8	2	0	V	Placebo	2007-07-10	20	2009-10-22	Negative	0	1	0	1	0	0	0	1		0	0	0	1	1	0	0	0	0	0
200037 1120	200037	1120	20003701120	64.3	8.75	7.29	21.6	23.8	21.7	9.18	4.37	64.7	7.44	7.16	5	7.81	13.6	11	9.65	19	8.47	10.3	2	0	V	Placebo	2007-07-18	25	2009-10-26	Negative	2	1	0	1	0	0	0	2		0	0	0	0	0	0	0	0	0	0
120023 1240	120023	1240	12002301240	42.2	4.23	9.18	15	17.4	56.2	21.2	1.8	20.7	5.85	9.3	5.36	0.7	6.73	6.73	9.99	11.1	4.85	6.89	3	0	E	Tenofovir	2007-08-13	20	2009-10-28	Negative	0	1	0	1	0	0	0	4	4	1	0	1	1	0	0	1	0	0	0
120024 1260	120024	1260	12002401260	53.6	8.63	11.4	19.5	37.4	70.6	8.51	0.65	20.3	7.55	13.9	12.5	2.37	6.89	8.98	11.1	16.4	4.92	9.28	3	1	E	Tenofovir	2007-08-16	27	2009-12-09	Positive	2	1	0	1	0	0	0	4		1	1	1	1	1	0	1	0	0	0
120099 1240	120099	1240	12009901240	44	10.7	8.6	13.4	34.2	55.7	15.3	1.38	27.7	9.04	13.7	4.35	2.48	9.48	11.1	11.2	14.4	6.24	12.1	5	1	E	Tenofovir	2007-10-10	20	2009-12-07	Positive	1	1	0	1	0	0	0	4		1	0	0	0	0	0	1	0	0	0
200116 1240	200116	1240	20011601240	23.1	5.42	9.57	7.87	16.3	33.9	49.2	1.23	15.6	3.53	7.26	2.56	1.62	4.29	4.15	6.39	7.91	2.13	6.1	5	0	V	Tenofovir	2007-10-04	21	2009-11-14	Negative	0	1	0	1	0	0	0	1		0	0	0	0	0	0	1	0	0	0
200128 1240	200128	1240	20012801240	40.3	6.26	11	13.5	18.4	50.9	33.5	2.04	13.5	3.5	9.75	8.57	0.51	4.35	3.87	4.88	10	1.59	5.25	5	0	V	Tenofovir	2007-10-15	23	2009-11-13	Negative	2	1	0	1	0	0	0	4		1	0	0	0	0	0	0	1	0	0
120146 1120	120146	1120	12014601120	47	2.51	5.11	12.8	39.7	45.5	31.8	2.08	20.6	5.44	8.5	3.92	0	3.73	5.05	7.54	9.59	9.76	6.33	8	1	E	Placebo	2007-11-21	21	2009-12-09	Positive	1	1	0	1	0	0	0	2		0	0	0	0	0	1	0	0	0	0
200180 1120	200180	1120	20018001120	25.4	7.79	1.61	8.03	32.1	43.6	44.5	1.17	10.7	3.18	12.4	7.84	0.0067	4.24	2.92	5.99	18.4	0.79	5.38	8	0	V	Placebo	2007-11-21	18	2009-10-20	Negative	1	1	0	1	0	0	0	2		0	0	0	0	1	0	0	0	0	0
200182 1120	200182	1120	20018201120	29.1	8.89	1.34	8.2	52.4	28	44.9	1.87	25.2	3.62	9.93	0.66	0.087	2.03	4.54	6.22	13.7	7.19	7.59	8	0	V	Placebo	2007-11-21	23	2009-11-14	Negative	1	1	0	1	0	0	0	2		1	0	0	0	0	1	0	0	0	0
120232 1030	120232	1030	12023201030	18.8	6	3.32	9.31	4.34	31.6	60	1	7.38	2.14	9.47	2.22	0.12	5.04	4.21	5.05	14.8	5.13	6.8	13	1	E	Tenofovir	2008-03-31	23	2009-02-19	Positive	1	1	0	1	0	0	0	4		0	0	0	0	1	1	0	0	0	0
120491 1030	120491	1030	12049101030	49.7	4.94	13.6	21.2	8.98	36	15.3	2.58	46.1	9.37	15.9	8.64	0.88	9.94	14.6	12.6	16.9	13.6	10.5	13	0	E	Tenofovir	2008-03-31	30	2009-11-10	Negative	2	1	0	1	0	0	0	3		0	0	0	0	0	1	1	0	0	0
200349 1030	200349	1030	20034901030	41.5	13.9	12.3	14.3	24.1	32.1	22.6	3.07	42.3	10.26	18.8	8.08	1.12	10.2	15.1	16.6	24.5	11.5	13.7	13	0	V	Tenofovir	2008-04-02	18	2009-10-28	Negative	0	1	0	1	0	0	0	3		1	0	0	0	0	0	0	0	0	0
120234 1000	120234	1000	12023401000	34	6.16	2.54	14.6	37.1	37.7	33.9	2.17	26.3	2.28	3.68	0	0.53	1.28	3.26	3.73	19	5.88	3.37	15	1	E	Placebo	2008-03-31	20	2008-09-26	Positive	1	1	0	1	0	0	0	3		0	0	0	0	0	0	1	0	0	0
200345 1000	200345	1000	20034501000	16.8	10.8	0.84	8.48	24.1	28.6	50.9	5.79	14.7	1.94	4.66	0	1.55	3.5	1.53	4.97	25	3.4	3.76	15	0	V	Placebo	2008-03-31	21	2009-10-28	Negative	1	1	0	1	0	0	0	4		0	1	0	0	0	0	1	0	0	0
120239 1030	120239	1030	12023901030	27.9	11.3	1.61	11.9	25.2	44.7	36.8	4.17	14.3	2.11	2.05	0	4.57	1.96	1.16	1.23	0	1.94	1.57	16	1	E	Placebo	2008-04-07	20	2009-03-11	Positive	2	1	0	1	0	0	0	4		0	0	0	0	1	1	0	0	0	0
120240 1030	120240	1030	12024001030	28.9	7.68	3.44	22.1	14.8	38.4	37.7	4.1	19.9	3.39	7.17	1.79	4.66	3.05	4.95	4.97	11.7	1.9	4.3	16	0	E	Placebo	2008-04-07	28	2009-10-20	Negative	2	1	0	1	0	0	0	2		1	1	0	0	0	0	0	0	0	0
200323 1040	200323	1040	20032301040	26.2	21.8	3.2	25.2	51.1	51.2	19.8	2.8	26.2	2.68	7.07	2	2.27	3.29	3.51	4.89	15.8	5.66	6	16	0	V	Placebo	2008-03-11	22	2009-11-10	Negative	1	1	0	1	0	0	0	1		0	0	0	0	0	1	0	0	0	0
120266 1000	120266	1000	12026601000	52	4.82	16.4	17.8	13.2	16.1	10.9	7.79	65.2	10.25	14.2	3.57	0.93	11.1	11.4	9.3	13.9	10.2	10.5	19	1	E	Tenofovir	2008-08-19	19	2009-06-02	Positive	1	1	0	1	0	0	0	4		0	0	0	0	1	1	1	0	0	0
200524 1000	200524	1000	20052401000	40.8	10.9	1.58	16.3	16	41.2	19.5	3.75	35.5	2.78	3.29	2.22	6.84	2.23	3.65	3.08	5.26	3.82	3.27	19	0	V	Tenofovir	2008-08-19	18	2009-11-26	Negative	1	1	0	1	0	0	0	4		0	0	0	0	0	0	0	0	0	0
200525 1000	200525	1000	20052501000	29.7	10.8	2.65	5.66	27.4	27.6	32.9	6.02	33.5	5.22	8.47	2.94	3.23	5.77	5.81	3.12	13.3	8.2	8.93	19	0	V	Tenofovir	2008-08-19	18	2009-12-03	Negative	1	1	0	1	0	0	0	1		0	0	0	0	0	0	0	0	0	0
120283 1040	120283	1040	12028301040	69.2	3.8	7.17	22.2	17.7	40.9	11.2	8.44	39.5	11.42	18	10.8	5	9.09	15.1	12.7	24.1	5.26	10	20	1	E	Placebo	2008-09-16	23	2009-06-25	Positive	2	1	0	1	0	0	0	3	4	0	0	0	0	0	1	0	0	0	0
200556 1030	200556	1030	20055601030	53.3	2.96	9.47	16	16	43.8	25.4	3.55	27.2	10.22	15.5	50	2.44	13.2	14.9	17.1	14.3	0	14	20	0	V	Placebo	2008-10-06	21	2009-11-25	Negative	1	1	0	1	0	0	0	2		0	0	0	0	0	0	0	0	0	0
120284 1000	120284	1000	12028401000	25.4	12	1.05	11	43.5	56	31.9	0.26	11.8	3.85	13.3	0	4.92	3.27	3.61	2.38	0	8.7	6.19	21	1	E	Tenofovir	2008-09-17	25	2009-04-08	Positive	1	1	0	1	0	0	0	4		0	0	0	0	1	0	0	0	0	0
120285 1000	120285	1000	12028501000	16.8	8.87	2.04	12.9	20.8	38.5	47.1	2.92	11.5	1.97	7.07	2.06	3.25	3.13	3.32	6.31	11.8	2.71	4.83	21	0	E	Tenofovir	2008-09-17	26	2009-10-26	Negative	1	1	0	1	0	0	0	4		0	0	0	0	1	0	0	0	0	0
120291 1040	120291	1040	12029101040	58	10.4	13.9	12.6	18.6	42.4	7.79	0.87	48.9	4.32	6.19	50	0	4.08	2.33	0	6.25	0	4.48	22	0	E	Placebo	2008-10-02	34	2009-10-29	Negative	3	1	0	1	0	0	0	4		0	0	0	0	0	0	0	0	0	0
120293 1030	120293	1030	12029301030	31.7	12.8	4.14	16.2	11.1	38.2	36.9	2.27	22.6	6.07	15.4	5.88	3.26	5.59	18.1	9.09	22.6	10.4	10.1	22	1	E	Placebo	2008-10-06	21	2009-12-09	Positive	0	1	0	1	0	0	0	3	4	0	0	0	0	0	1	1	0	0	0
120296 1030	120296	1030	12029601030	27.3	12.3	1.58	12.7	13.6	37.4	37	4.31	21.3	4.95	9.01	1.11	4.14	6.91	8.45	9.43	21.2	8.56	6.68	22	0	E	Placebo	2008-10-15	22	2009-11-12	Negative	3	1	0	1	0	0	0	2		0	0	0	0	0	0	1	0	0	0
120427 1030	120427	1030	12042701030	10.2	2.14	0.73	1.26	62.3	15.7	77.1	1.53	5.77	1.79	7	0	0.083	2.94	0.83	1.61	13.3	5.66	4.44	25	1	E	Placebo	2008-01-29	22	2009-05-14	Positive	0	1	0	1	0	0	0	4		0	0	0	0	0	1	0	0	0	0
200239 1030	200239	1030	20023901030	17.3	6.61	1.5	3.87	49.3	33.3	60.5	0.37	5.86	1.39	10.3	7.69	0.16	0.51	1.59	3.03	22.2	0	4.37	25	0	V	Placebo	2008-01-30	24	2009-11-25	Negative	1	1	0	1	0	0	0	3		0	0	0	0	0	1	0	0	0	0
200259 1030	200259	1030	20025901030	21	7.81	3.33	11	27.2	34.3	55.6	0.74	9.34	1.42	6.54	1.3	0.027	2.04	2.14	3.12	3.94	1.06	3.87	25	0	V	Placebo	2008-02-07	18	2009-11-05	Negative	1	1	0	1	0	0	0	3		0	0	0	0	0	0	1	0	0	0
120241 1000	120241	1000	12024101000	30.2	9.06	1.89	9.14	32.4	50	27.7	1.45	20.9	3.04	8.51	0	2.1	3.19	4.59	5.16	15.4	4	6.71	27	0	E	Placebo	2008-04-07	35	2009-10-16	Negative	4	1	0	1	0	0	0	3		0	0	0	0	1	1	1	0	0	0
120496 1000	120496	1000	12049601000	29.6	15.9	2.31	14.4	29	43.5	37.2	2.93	16.4	1.65	3.77	5.26	2.49	2.13	2.13	2.15	6.67	0	4.69	27	1	E	Placebo	2008-04-07	21	2008-10-10	Positive	1	1	1	1	0	0	0	4	4	0	0	0	0	0	0	0	0	0	0
200358 1000	200358	1000	20035801000	24.1	10.3	2.82	5.35	45.3	43.7	33.2	2.31	20.8	2.41	6.97	0	1.31	2.98	4.47	5.41	17.9	6.34	4.5	27	0	V	Placebo	2008-04-07	19	2009-11-12	Negative	1	1	0	1	0	0	0	4		0	0	0	0	0	0	0	1	0	0
120252 1120	120252	1120	12025201120	47.8	8.06	10.7	8.97	29	41.4	11.3	2.62	44.7	8.2	13.4	0	1.8	8.25	7.67	17.6	19.6	18.2	9.73	30	0	E	Placebo	2008-04-22	23	2009-11-03	Negative	2	1	0	1	0	0	0	4		1	0	1	0	1	0	1	0	0	0
120506 1120	120506	1120	12050601120	56.5	5.69	9.28	21.3	13.8	60.7	15.2	1.63	22.5	7.11	10.7	0	1.54	8.11	7.05	9.89	14.4	12.1	7.86	30	0	E	Placebo	2008-04-22	25	2009-11-02	Negative	2	1	0	1	0	0	0	4	4	0	0	0	0	0	1	0	0	0	0
145019 1120	145019	1120	14501901120	46.2	7.48	9.69	10.6	1.58	43.2	12.8	1.79	42.3	10.46	14.5	10	0	11.9	16.7	18.5	18.4	23.3	12.3	30	1	E	Placebo	2008-04-24	23	2009-11-11	Positive	1	1	0.5	1	0	0	1	4	4	0	0	0	0	0	0	1	0	0	0
120007 1120	120007	1120	12000701120	25.7	7.63	7.53	3.67	33	55.2	36.5	1.41	6.87	12.56	31.5	33.3	13.4	11.1	8.86	15.4	16.2	17.3	13.2	32	0	E	Placebo	2007-06-27	24	2009-11-05	Negative	1	1	0	1	0	0	0	1		1	0	0	0	0	1	1	0	0	0
200016 1120	200016	1120	20001601120	55.8	3.35	10.8	4.99	24.2	39.3	25.5	5.77	29.4	10.53	18.1	10.1	2.04	11.4	12.9	16.9	21.7	17.3	13.6	32	1	V	Placebo	2007-07-02	20	2009-05-06	Positive	1	1	0	1	0	0	0	2		1	0	0	0	0	0	0	0	0	0
200031 1120	200031	1120	20003101120	42.7	4.66	7.41	16.6	17.6	43.2	32.2	1.9	22.7	9.2	17.4	3.12	0.74	12	14.4	14.9	28.1	10.3	11.8	34	0	V	Placebo	2007-07-11	34	2009-11-24	Negative	2	1	0	1	0	0	0	1		1	0	0	0	0	0	0	0	0	0
200035 1120	200035	1120	20003501120	67.7	4.36	35.2	32.8	25	12.2	4.07	2.91	80.8	11.82	12.6	16.7	0	14.1	12.9	15.4	15.6	4.48	11.4	34	0	V	Placebo	2007-07-17	23	2009-10-28	Negative	1	1	0	1	0	0	0	4		0	0	0	0	0	0	0	0	0	0
200036 1120	200036	1120	20003601120	38	8.4	2.93	12.4	7.24	32.9	34.8	5.86	26.5	2.43	6.11	4.5	0.75	3.6	6.49	4.67	10.7	0.8	5.2	34	1	V	Placebo	2007-07-18	18	2009-04-14	Positive	1	1	0	1	0	0	0	4		0	0	0	0	0	0	0	0	0	0
200114 1120	200114	1120	20011401120	32.2	8.94	4.52	9.31	18.4	18	49.9	9.09	23	3.43	10.7	4.82	0.1	1.88	5.68	8	19.3	5.27	6.05	48	0	V	Placebo	2007-10-02	28	2009-10-20	Negative	1	1	0	1	0	0	0	1		0	0	0	0	1	1	1	0	0	0
200127 1120	200127	1120	20012701120	26.2	11.5	7.4	8.46	23.4	27.5	37.1	2.18	33.3	4.15	10.4	0.8	0.029	2.49	6.06	8.84	15.2	4.17	7.97	48	1	V	Placebo	2007-10-15	25	2009-06-10	Positive	1	1	0	1	0	0	0	2		0	0	0	0	0	0	1	0	0	0
200144 1030	200144	1030	20014401030	25.7	11.8	5.97	7.89	23.2	17.5	46.3	6.5	29.7	4.25	13.5	1.42	0.082	3.43	6.57	11.7	23.5	6.3	8.4	50	0	V	Placebo	2007-10-29	22	2009-11-16	Negative	2	1	0	1	0	0	0	2		1	0	0	1	0	0	0	0	0	0
200147 1030	200147	1030	20014701030	43.6	9.21	7.13	10.4	24.7	19	22.5	9.82	48.6	3.75	6.81	1.68	0.1	1.7	5.12	6.83	13.4	4.13	4.76	50	1	V	Placebo	2007-10-30	20	2008-08-11	Positive	1	1	0	1	0	0	0	3		1	0	0	0	0	1	0	0	0	0
200161 1030	200161	1030	20016101030	26.9	4.42	6.5	4.77	26.4	10.3	37	15.6	37.1	8.62	20.9	2.76	0.13	4.02	12.4	19.2	36.7	12.3	19.2	50	0	V	Placebo	2007-11-08	24	2009-07-11	Negative	0	1	0	1	0	0	0	3		0	0	0	0	0	0	0	1	0	0
120136 1000	120136	1000	12013601000	30	7.85	1.16	28	21.8	17.4	33.6	6.24	42.7	3.97	11.4	1.18	0.5	5.12	5.03	9.75	16.7	3.03	10.8	53	0	E	Placebo	2007-11-15	20	2009-11-13	Negative	1	1	0	1	0	0	0	4	4	0	0	0	0	0	1	0	0	0	0
200170 1000	200170	1000	20017001000	55.8	4.93	5.25	35.4	10.5	33.2	21.3	2.94	42.6	8.5	15.1	3.2	0.53	7.54	14.7	12.3	20.6	6.59	11.1	53	0	V	Placebo	2007-11-15	18	2009-11-04	Negative	2	1	0	1	0	0	0	1		1	0	1	0	1	0	1	0	0	0
200172 1000	200172	1000	20017201000	35.3	10.4	2.31	21.3	24.2	24.6	35.9	5.31	34.2	4.36	13.7	6.38	0.41	5.77	6.21	6.29	25	3.67	10.4	53	1	V	Placebo	2007-11-15	21	2008-05-13	Positive	1	1	0	1	0	0	0	1		0	0	0	0	0	0	0	0	0	0
200193 1120	200193	1120	20019301120	15	2.67	1.92	6.58	20.7	20.9	69.7	1.48	7.99	2.98	16.7	8.65	0.45	6.9	4.36	14.9	33.3	9.84	11.6	55	0	V	Tenofovir	2007-12-04	20	2009-11-30	Negative	1	1	0	1	0	0	0	4		0	0	0	0	0	0	0	0	0	0
200195 1120	200195	1120	20019501120	34.8	8.62	3.11	10.8	11	43.3	43.1	3.11	10.5	2.99	6.9	6	1.9	3.43	5.08	6.12	10.3	4	5.04	55	1	V	Tenofovir	2007-12-05	36	2009-09-07	Positive	2	1	0	1	0	0	0	1		0	0	0	0	1	0	0	0	0	0
200198 1120	200198	1120	20019801120	41.6	12.4	3.28	18.9	5.42	49.8	21.1	2.89	26.2	6.92	13.8	1.89	0.61	9.69	13	13.2	26.4	9.03	12.4	55	0	V	Tenofovir	2007-12-06	32	2009-12-07	Negative	2	1	0	1	0	0	0	2		1	0	0	0	1	0	1	0	0	0
200232 1030	200232	1030	20023201030	15.4	4.93	5.28	6.15	19.2	15.5	69	3.53	12	4.93	17.4	4.27	1.62	12.9	9.25	16.2	22.3	6.06	15	61	0	V	Placebo	2008-01-24	18	2009-10-15	Negative	1	1	0	1	0	0	0	2		1	0	0	0	1	1	0	0	0	0
200245 1030	200245	1030	20024501030	43.1	10.1	8.6	25.5	19.2	48.4	29.3	1.13	21.2	5.85	10.5	3.12	2.8	7.14	6.45	9.51	17.3	6.06	8.8	61	1	V	Placebo	2008-02-05	22	2009-06-02	Positive	1	1	0	1	0	0	0	2		1	0	0	0	0	0	0	0	0	0
120206 1030	120206	1030	12020601030	28.1	3.74	1.18	8.1	27.2	26.6	52.8	1.41	19.2	1.58	4.49	0.92	0	0.82	2.71	4.14	10.8	1.72	2.79	63	0	E	Tenofovir	2008-03-03	22	2009-10-14	Negative	1	1	0	1	0	0	0	2		1	0	0	0	0	0	0	0	0	0
200267 1040	200267	1040	20026701040	21.7	4.69	0.72	4.33	28.9	28.5	51.6	3.97	15.9	0.4	3.85	0	0	0.96	0.61	0	0	0	1.69	63	1	V	Tenofovir	2008-02-12	21	2008-11-27	Positive	1	1	0	1	0	0	0	2		0	0	0	0	0	0	0	0	0	0
120471 1120	120471	1120	12047101120	40.7	4.79	6.65	18.6	8.78	36.7	12.8	4.26	46.3	10.24	12.7	50	0	13.3	11.1	13.3	13	12.5	12.5	67	0	E	Tenofovir	2008-03-11	30	2009-11-10	Negative	1	1	0	1	0	0	0	4		1	1	1	0	1	1	0	0	0	0
200317 1130	200317	1130	20031701130	28.7	5.59	7.63	23.2	6	49.2	44.3	0.2	6.35	4.45	10.3	0	0.24	7.69	6.02	7.7	13	5.71	9.01	67	1	V	Tenofovir	2008-03-05	20	2009-12-02	Positive	0	1	0	1	0	0	0	4		0	0	0	0	0	0	0	0	0	0
200341 1120	200341	1120	20034101120	30	7.53	5.01	10.7	11	37	39.6	3.55	19.9	3.71	10.9	4.76	0.34	5.87	6.14	10.7	17.6	6.19	7.32	67	0	V	Tenofovir	2008-03-27	18	2009-11-14	Negative	1	1	0	1	0	0	0	1		0	0	0	0	0	0	0	0	0	0
200376 1030	200376	1030	20037601030	44.7	6.2	11.1	14.4	15.3	50.7	35	1.9	12.4	5.75	12	11.1	0.93	8.73	9.66	12.2	12.6	11.6	7.89	76	1	V	Placebo	2008-04-15	27	2009-07-28	Positive	1	1	0	1	0	0	0	3		1	0	0	0	0	0	0	0	0	0
200379 1030	200379	1030	20037901030	52.4	3.52	10.2	28.8	16.8	63.8	19.9	0.42	15.9	7.22	11.7	4.88	0.73	8.81	8.83	12	13.9	8.47	9.66	76	0	V	Placebo	2008-04-15	23	2009-11-17	Negative	0	1	0	1	0	0	0	4		0	0	0	0	1	0	0	0	0	0
200385 1030	200385	1030	20038501030	36.2	6.25	6.46	15.2	8.18	40.7	47.1	1.8	10.3	4.82	15.4	8.33	0.8	8.16	8.87	8.86	15.3	6.13	9	76	0	V	Placebo	2008-04-17	28	2009-11-23	Negative	2	1	0	1	0	0	0	1		0	0	0	0	1	1	0	0	0	0
200406 1030	200406	1030	20040601030	11.3	1.45	0.83	3.98	43.2	22.6	70.4	0.9	6.11	1.85	11.3	16.7	1.25	2.88	1.72	4.44	12.5	0	5	77	1	V	Placebo	2008-05-07	20	2009-03-10	Positive	0	1	0	1	0	0	0	2		0	0	0	0	0	0	1	0	0	0
200409 1030	200409	1030	20040901030	84.2	2.05	5.83	8.39	15.4	54.2	15.2	3.1	27.6	3.45	5.57	2.53	1.29	3.54	2.75	8.6	9.69	8.57	3.7	77	0	V	Placebo	2008-05-08	19	2009-12-05	Negative	0	1	0	1	0	0	0	4		0	0	0	0	0	0	1	1	0	0
200415 1030	200415	1030	20041501030	41.6	6.86	4.69	15.3	12.8	38.2	35.8	4.13	21.9	2.12	4.2	2.34	0.28	2.9	2.04	4	5.5	0.5	2.73	77	0	V	Placebo	2008-05-12	20	2009-11-18	Negative	1	1	0	1	0	0	0	1		0	0	1	0	0	1	0	0	0	0
200405 1000	200405	1000	20040501000	26.5	4.33	12.9	22.1	36.5	28.6	34.8	2.9	33.7	4.84	7.82	1.49	2.24	6.81	5.33	8.2	14.1	6.19	8.32	79	0	V	Placebo	2008-05-06	19	2009-11-04	Negative	1	1	0	1	0	0	0	2		0	0	0	0	1	0	0	0	0	0
200408 1000	200408	1000	20040801000	46.9	8.05	14.3	25.7	39.1	43.8	25.7	0.64	29.9	5.81	10.5	0	1.3	6.78	6.66	8.49	14.6	5.08	8.8	79	1	V	Placebo	2008-05-07	18	2009-02-05	Positive	1	1	0	1	0	0	0	2		0	0	0	0	0	0	0	0	0	0
200422 1030	200422	1030	20042201030	14.6	4.23	0	7.98	28.2	6.57	68.5	7.04	17.8	5.34	27.8	25	0.68	9.09	4.94	5.56	0	0	19.4	80	0	V	Tenofovir	2008-05-19	18	2009-11-25	Negative	1	1	0	1	0	0	0	1		0	0	0	0	0	0	0	0	0	0
200425 1030	200425	1030	20042501030	36.4	4.01	4.28	27.3	48.7	35	39.3	2.14	23.5	5.74	16.7	0	0	8.57	6.21	11.5	15.8	0	12.1	80	1	V	Tenofovir	2008-05-21	32	2010-02-25	Positive	3	1	0	1	0	0	0	2		1	0	0	0	0	0	1	0	0	0
200431 1030	200431	1030	20043101030	68.6	7.94	9.22	36.9	75.8	26.7	4.18	3.84	65.3	21.99	28	10	6.06	19.3	24.9	25.7	39.6	28.6	24	80	0	V	Tenofovir	2008-05-22	21	2009-11-19	Negative	2	1	0	1	0	0	0	2		0	0	0	0	0	0	0	0	0	0
200426 1030	200426	1030	20042601030	60	3.09	4.91	21.6	7.27	40.7	15.5	3.27	40.5	2.99	8.67	6.25	1.82	2.06	10	8.43	15	3.45	5.16	81	0	V	Placebo	2008-05-21	18	2009-10-26	Negative	1	1	0	1	0	0	0	2		0	0	0	0	0	0	1	0	0	0
200436 1030	200436	1030	20043601030	37.9	3.5	2.66	5.31	33.4	31.3	38.2	6.99	23.5	5.81	11.6	7.38	2.36	6.61	7.69	14.4	13.8	5.77	8.37	81	0	V	Placebo	2008-05-27	19	2009-11-10	Negative	1	1	0	1	0	0	0	1		1	0	0	0	0	0	0	0	0	0
200439 1030	200439	1030	20043901030	55.7	5.34	6.39	24	13.3	58.1	16.5	0.95	24.4	4.44	9.2	3.33	0.55	4.63	8.21	9.27	16.7	6.06	4.67	81	1	V	Placebo	2008-05-28	22	2009-07-14	Positive	0	1	0	1	0	0	0	3		1	0	1	0	0	0	0	0	0	0
200532 1000	200532	1000	20053201000	46.2	6.24	2.08	30.1	19.2	23.9	32.8	5.82	37.5	5.03	9.9	3.96	0.098	4.51	8	8.34	17.1	2.4	7.85	84	1	V	Placebo	2008-08-25	18	2009-07-08	Positive	1	1	0	1	0	0	0	1		0	0	0	0	0	0	1	0	0	0
200533 1000	200533	1000	20053301000	42.8	6.3	0.73	33.3	15.1	36.6	35.1	4.1	24.2	6.05	16.3	7.55	0.37	7.51	9.21	10	16.4	8.25	9.76	84	0	V	Placebo	2008-08-26	24	2009-11-02	Negative	0	1	0	1	0	0	0	1		0	0	0	0	0	0	0	0	0	0
200543 1030	200543	1030	20054301030	18.6	5.87	0.39	8.05	44.8	11.8	60.4	11.2	16.7	2.19	8.09	3.32	0.39	2.1	3.3	5.17	10	5.69	6.45	86	0	V	Placebo	2008-09-03	24	2009-10-19	Negative	2	1	0	1	0	0	0	1		0	0	0	0	0	1	1	0	0	0
200544 1030	200544	1030	20054401030	27.3	4.9	0.82	9.8	33.9	11.8	40	8.16	40	6.06	10.9	12.5	1.39	12	6.45	11.1	33.3	14.3	9.26	86	0	V	Placebo	2008-09-08	18	2009-10-29	Negative	1	1	0	1	0	0	0	1		0	0	0	0	0	0	0	0	0	0
200553 1030	200553	1030	20053301030	39	5.62	0.38	19.3	36	34.1	31.1	11.4	23.4	3.79	8.95	4.76	0.63	4.37	4.8	5.2	0	5.26	5.66	86	1	V	Placebo	2008-10-01	21	2009-11-19	Positive	1	1	0	1	0	0	0	3		0	0	0	0	0	0	0	0	0	0
200579 1030	200579	1030	20057901030	44.4	6.23	5.92	19.7	15.2	43.7	36.2	2.9	17.2	5.17	13.5	0	0.78	6.96	8.77	8.42	18.2	8.79	8.06	87	0	V	Placebo	2008-11-12	27	2009-11-10	Negative	1	1	0	1	0	0	0	1		0	0	0	0	1	0	0	0	0	0
200582 1030	200582	1030	20058201030	52.5	8.64	5.51	24.7	33	63.2	17.8	0.71	18.3	6.23	14.3	2.17	0.22	6.06	7.67	10.7	23.5	7.3	8.41	87	1	V	Placebo	2008-11-18	21	2009-09-30	Positive	0	1	0	1	0	0	0	4		0	0	0	0	0	0	0	0	0	0
200589 1030	200589	1030	20058901030	35.9	7.72	12	23.3	16.5	46.9	20.7	2.04	30.3	3.23	5.75	0	1.49	3.89	3.17	7.34	9.49	9.43	3.83	87	0	V	Placebo	2008-11-25	21	2009-10-20	Negative	1	1	0	1	0	0	0	2		0	0	0	0	0	0	0	0	0	0
120322 1030	120322	1030	12032201030	48.6	5.52	19.9	35	22.5	41.6	12.5	0.9	45	9.21	10.4	0	2.63	11.6	15.3	12.2	15.6	3.92	12.5	89	0	E	Placebo	2008-12-08	22	2009-10-20	Negative	1	1	0	1	0	0	0	3		0	0	1	0	0	0	1	0	0	0
200610 1030	200610	1030	20061001030	16.9	5.75	2.97	7.49	25.3	32.8	57.4	0.54	9.24	2.62	14.6	6.25	0.18	4.01	3.99	11.3	19.3	1.04	11	89	0	V	Placebo	2008-12-11	21	2009-11-10	Negative	2	1	0	1	0	0	0	3		0	0	0	0	0	0	0	0	0	0
200611 1030	200611	1030	20061101030	68.8	4.92	29.9	36.3	27.1	25.9	1.42	1.26	71.4	16.82	18.9	4.35	7.69	17.3	18.3	22.1	21.9	9.3	16.3	89	1	V	Placebo	2008-12-11	21	2009-11-10	Positive	1	1	0	1	0	0	0	4		0	0	0	0	0	0	0	0	0	0
[truncated: 18 more columns]
